# Supplementary material for: Some Synonymous and Nonsynonymous gyrA Mutations in Mycobacterium tuberculosis Lead to Systematic False-Positive Fluoroquinolone Resistance Results with the Hain GenoType MTBDRsl Assays
Source: Antimicrob Agents Chemother. 2017 Mar 24;61(4):e02169-16. doi: 10.1128/AAC.02169-16 (PMC5365657; doi:10.1128/AAC.02169-16)
Supplement: Supplemental material [file AAC.02169-16_zac004176042sd2.xlsx]

## Sheet: strains from Figure 2 
ID	Sample accession	Country of isolation	Country of origin of patient	gyrA	lineage according to Coll et al. 2014	FQ DST result and MIC, where known
2032-05	ERS458584	Germany		wt	4.6	not tested
5381-12	ERS457544	Germany		T80A (acc/Gcc)	4.6.1.1	not tested
5178-12	ERS457962	Germany		T80A (acc/Gcc)	4.6.1.1	not tested
2063-06	ERS458653	Germany		T80A (acc/Gcc)	4.6.1.1	not tested
2274-11	ERS458070	Germany		T80A (acc/Gcc)	4.6.1.2	not tested
DRC-081593	ERS1353107	Democratic Republic of the Congo (Kinshasa)		T80A (acc/Gcc)	4.6.1	OFX S
DRC-073186	ERS1353108	Democratic Republic of the Congo (Kinshasa)		T80A (acc/Gcc)	4.6.1.2	OFX S
DRC-091003	ERS1353109	Democratic Republic of the Congo (Kinshasa)		T80A (acc/Gcc)	4.6.1.2	OFX S
DRC-060757	ERS1353110	Democratic Republic of the Congo (Kinshasa)		T80A (acc/Gcc)	4.6.1.2	OFX S
DRC-052958	ERS1353111	Democratic Republic of the Congo (Kinshasa)		T80A (acc/Gcc)	4.6.1.2	OFX S
DRC-091821	ERS1353112	Democratic Republic of the Congo (Kinshasa)		T80A (acc/Gcc)	4.6.1.2	OFX S
DRC-090456	ERS1353113	Democratic Republic of the Congo (Kinshasa)		T80A (acc/Gcc)	4.6.1.2	OFX S
DRC-082327	ERS1353114	Democratic Republic of the Congo (Kinshasa)		T80A (acc/Gcc)	4.6.1.2	OFX S
DRC-091172	ERS1353115	Democratic Republic of the Congo (Kinshasa)		T80A (acc/Gcc)	4.6.1.2	OFX S
DRC-070807	ERS1353116	Democratic Republic of the Congo (Kinshasa)		T80A (acc/Gcc)	4.6.1.2	OFX S
DRC-060858	ERS1353117	Democratic Republic of the Congo (Kinshasa)		T80A (acc/Gcc)	4.6.1.2	OFX S
DRC-060244	ERS1353118	Democratic Republic of the Congo (Kinshasa)		T80A (acc/Gcc)	4.6.1.2	OFX S
DRC-081595	ERS1353119	Democratic Republic of the Congo (Kinshasa)		T80A (acc/Gcc)	4.6.1.2	OFX S
DRC-081585	ERS1353120	Democratic Republic of the Congo (Kinshasa)		T80A (acc/Gcc)	4.6.1.2	OFX S
DRC-061493	ERS1353121	Democratic Republic of the Congo (Kinshasa)		T80A (acc/Gcc)	4.6.1.2	OFX S
DRC-082317	ERS1353122	Democratic Republic of the Congo (Kinshasa)		T80A (acc/Gcc)	4.6.1.2	OFX S
DRC-083051	ERS1353123	Democratic Republic of the Congo (Kinshasa)		T80A (acc/Gcc)	4.6.1.2	OFX S
DRC-072829	ERS1353124	Democratic Republic of the Congo (Kinshasa)		T80A (acc/Gcc)	4.6.1.2	OFX S
DRC-073430	ERS1353125	Democratic Republic of the Congo (Kinshasa)		T80A (acc/Gcc)	4.6.1.2	OFX S
DRC-060253	ERS1353126	Democratic Republic of the Congo (Kinshasa)		T80A (acc/Gcc)	4.6.1.2	OFX S
DRC-064085	ERS1353127	Democratic Republic of the Congo (Kinshasa)		T80A (acc/Gcc)	4.6.1.2	OFX S
DRC-060248	ERS1353128	Democratic Republic of the Congo (Kinshasa)		T80A (acc/Gcc)	4.6.1.2	OFX S
DRC-060120	ERS1353129	Democratic Republic of the Congo (Kinshasa)		T80A (acc/Gcc)	4.6.1.2	OFX S
DRC-072957	ERS1353130	Democratic Republic of the Congo (Kinshasa)		T80A (acc/Gcc)	4.6.1.2	OFX S
DRC-071057	ERS1353131	Democratic Republic of the Congo (Kinshasa)		T80A (acc/Gcc)	4.6.1.2	OFX S
DRC-071968	ERS1353132	Democratic Republic of the Congo (Kinshasa)		T80A (acc/Gcc)	4.6.1.2	OFX S
DRC-071686	ERS1353133	Democratic Republic of the Congo (Kinshasa)		T80A (acc/Gcc)	4.6.1.2	OFX S
DRC-071712	ERS1353134	Democratic Republic of the Congo (Kinshasa)		T80A (acc/Gcc)	4.6.1.2	OFX S
DRC-073170	ERS1353135	Democratic Republic of the Congo (Kinshasa)		T80A (acc/Gcc)	4.6.1.2	OFX S
DRC-082584	ERS1353136	Democratic Republic of the Congo (Kinshasa)		T80A (acc/Gcc)	4.6.1.2	OFX S
DRC-060116	ERS1353137	Democratic Republic of the Congo (Kinshasa)		T80A (acc/Gcc)	4.6.1.2	OFX S
DRC-073432	ERS1353138	Democratic Republic of the Congo (Kinshasa)		T80A (acc/Gcc)	4.6.1.2	OFX S
DRC-072837	ERS1353139	Democratic Republic of the Congo (Kinshasa)		T80A (acc/Gcc)	4.6.1.2	OFX S
DRC-082120	ERS1353140	Democratic Republic of the Congo (Kinshasa)		T80A (acc/Gcc)	4.6.1.2	OFX S
DRC-090022	ERS1353141	Democratic Republic of the Congo (Kinshasa)		T80A (acc/Gcc)	4.6.1.2	OFX S
DRC-071696	ERS1353142	Democratic Republic of the Congo (Kinshasa)		T80A (acc/Gcc)	4.6.1.2	OFX S
DRC-073414	ERS1353143	Democratic Republic of the Congo (Kinshasa)		T80A (acc/Gcc)	4.6.1.2	OFX S
DRC-080046	ERS1353144	Democratic Republic of the Congo (Kinshasa)		T80A (acc/Gcc)	4.6.1.2	OFX S
DRC-073415	ERS1353145	Democratic Republic of the Congo (Kinshasa)		T80A (acc/Gcc)	4.6.1.2	OFX S
DRC-060565	ERS1353146	Democratic Republic of the Congo (Kinshasa)		T80A (acc/Gcc) A90G (gcg/gGg)	4.6.1.2	OFX S
DRC-080016	ERS1353147	Democratic Republic of the Congo (Kinshasa)		T80A (acc/Gcc) A90G (gcg/gGg)	4.6.1.2	OFX S
DRC-063522	ERS1353148	Democratic Republic of the Congo (Kinshasa)		T80A (acc/Gcc) A90G (gcg/gGg)	4.6.1.2	OFX S
DRC-072604	ERS1353149	Democratic Republic of the Congo (Kinshasa)		T80A (acc/Gcc) A90G (gcg/gGg)	4.6.1.2	OFX S
DRC-090165	ERS1353150	Democratic Republic of the Congo (Kinshasa)		T80A (acc/Gcc) A90G (gcg/gGg)	4.6.1.2	OFX S
DRC-090913	ERS1353151	Democratic Republic of the Congo (Kinshasa)		T80A (acc/Gcc) A90G (gcg/gGg)	4.6.1.2	OFX S
DRC-062495	ERS1353152	Democratic Republic of the Congo (Kinshasa)		T80A (acc/Gcc) A90G (gcg/gGg)	4.6.1.2	OFX S
DRC-100503	ERS1353153	Democratic Republic of the Congo (Kinshasa)		T80A (acc/Gcc) A90C (gcg/TGg)	4.6.1.2	OFX S
DRC-082121	ERS1353154	Democratic Republic of the Congo (Kinshasa)		T80A (acc/Gcc) A90G (gcg/gGg)	4.6.1.2	OFX S
DRC-072827	ERS1353155	Democratic Republic of the Congo (Kinshasa)		T80A (acc/Gcc) A90G (gcg/gGg)	4.6.1.2	OFX S
DRC-073175	ERS1353156	Democratic Republic of the Congo (Kinshasa)		T80A (acc/Gcc) A90G (gcg/gGg) D94G (gac/gGc)	4.6.1.2	OFX S
DRC-052956	ERS1353157	Democratic Republic of the Congo (Kinshasa)		T80A (acc/Gcc) A90G (gcg/gGg)	4.6.1.2	OFX S
DRC-072825	ERS1353158	Democratic Republic of the Congo (Kinshasa)		T80A (acc/Gcc) A90G (gcg/gGg)	4.6.1.2	OFX S
DRC-060118	ERS1353159	Democratic Republic of the Congo (Kinshasa)		T80A (acc/Gcc) A90G (gcg/gGg)	4.6.1.2	OFX S
DRC-080553	ERS1353160	Democratic Republic of the Congo (Kinshasa)		T80A (acc/Gcc) A90G (gcg/gGg)	4.6.1.2	OFX S
DRC-082946	ERS1353161	Democratic Republic of the Congo (Kinshasa)		T80A (acc/Gcc) A90G (gcg/gGg)	4.6.1.2	OFX S
DRC-064208	ERS1353162	Democratic Republic of the Congo (Kinshasa)		T80A (acc/Gcc) A90G (gcg/gGg)	4.6.1.2	OFX S
DRC-093480	ERS1353163	Democratic Republic of the Congo (Kinshasa)		T80A (acc/Gcc) A90G (gcg/gGg)	4.6.1.2	OFX S
DRC-071458	ERS1353164	Democratic Republic of the Congo (Kinshasa)		T80A (acc/Gcc) A90G (gcg/gGg)	4.6.1.2	OFX S
DRC-083801	ERS1353165	Democratic Republic of the Congo (Kinshasa)		T80A (acc/Gcc) A90G (gcg/gGg)	4.6.1.2	OFX S
DRC-062503	ERS1353166	Democratic Republic of the Congo (Kinshasa)		T80A (acc/Gcc) A90G (gcg/gGg)	4.6.1.2	OFX S
DRC-070808	ERS1353167	Democratic Republic of the Congo (Kinshasa)		T80A (acc/Gcc) A90G (gcg/gGg)	4.6.1.2	OFX S
DRC-100310	ERS1353168	Democratic Republic of the Congo (Kinshasa)		T80A (acc/Gcc) A90G (gcg/gGg)	4.6.1.2	OFX S
DRC-062295	ERS1353169	Democratic Republic of the Congo (Kinshasa)		T80A (acc/Gcc) A90G (gcg/gGg)	4.6.1.2	OFX S
DRC-100122	ERS1353170	Democratic Republic of the Congo (Kinshasa)		T80A (acc/Gcc) A90G (gcg/gGg)	4.6.1.2	OFX S
DRC-100753	ERS1353171	Democratic Republic of the Congo (Kinshasa)		T80A (acc/Gcc)	4.6	OFX S
3861-03	ERS457639	Sierra Leone		wt	4.6	not tested
BTB-08-045	ERS716686	Sweden	Somalia	T80A (acc/Gcc) A90G (gcg/gGg)	4.6.1.2	CIP S (0.125 μg/ml), OFX S (0.125 μg/ml), LFX S (0.125 μg/ml) & MFX S (0.064 μg/ml)
BTB-08-076	ERS716708	Sweden	Turkey	T80A (acc/Gcc) A90G (gcg/gGg)	4.6.1.2	OFX S (0.25 μg/ml), LFX S (0.125 μg/ml) & MFX S (0.032 μg/ml)
BTB-08-163	ERS716772	Sweden		T80A (acc/Gcc)	4.6.1.1	OFX S (0.25 μg/ml), LFX S (0.125 μg/ml) & MFX S (0.064 μg/ml)
BTB-09-554	ERS716761	Sweden		T80A (acc/Gcc)	4.6.1.2	OFX S (0.5 μg/ml) & LFX S (0.25 μg/ml)
C00016884	SAMN03648370	United Kingdom		T80A (acc/Gcc)	4.6.1.1	not tested
C00014537	SAMN03647911	United Kingdom		T80A (acc/Gcc)	4.6.1.1	not tested
TRL0083275-S29	SAMN03649043	South Africa		T80A (acc/Gcc)	4.6.1.1	OFX & MFX S
C00017954	SAMN03648467	United Kingdom		T80A (acc/Gcc)	4.6.1.1	not tested
C00013096	SAMN03647852	United Kingdom		T80A (acc/Gcc)	4.6.1.1	not tested
C00008774	SAMN03647407	United Kingdom		T80A (acc/Gcc)	4.6.1	not tested
C00010502	ERS389431	United Kingdom		T80A (acc/Gcc)	4.6.1	not tested
C00008718	SAMN03647359	United Kingdom		T80A (acc/Gcc)	4.6.1.2	not tested
C00008694	SAMN03647339	United Kingdom		T80A (acc/Gcc)	4.6.1.2	not tested
C00009094	SAMN03647567	United Kingdom		T80A (acc/Gcc)	4.6.1.2	not tested
C00010191	ERS389351	United Kingdom		T80A (acc/Gcc)	4.6.1.2	not tested
C00010553	ERS389458	United Kingdom		T80A (acc/Gcc)	4.6.1.2	not tested
C00011436	SAMN03647636	United Kingdom		T80A (acc/Gcc)	4.6.1.2	not tested
C00014838	SAMN03648077	United Kingdom	Congo (unclear if DRC or RoC)	T80A (acc/Gcc) A90G (gcg/gGg)	4.6.1.2	OFX & MOX S
2191-99	ERS457780	Uganda		T80A (acc/Gcc)	4.6.1.1	not tested
2176-99	ERS458138	Uganda		T80A (acc/Gcc)	4.6.1.1	not tested
2253-99	ERS458723	Uganda		T80A (acc/Gcc)	4.6.1.1	not tested
2201-99	ERS456800	Uganda		T80A (acc/Gcc)	4.6.1.2	not tested
2333-99	ERS457516	Uganda		T80A (acc/Gcc)	4.6.1.2	not tested
2169-99	ERS457003	Uganda		T80A (acc/Gcc)	4.6.1.2	not tested
